# Supplementary material for: A Resident Narrative Medicine Curriculum to Promote Professional Identity Development: Story-Based Sessions Grounded in Narrative Learning Theory
Source: MedEdPORTAL. 2024 Oct 22;20:11446. doi: 10.15766/mep_2374-8265.11446 (PMC11493853; doi:10.15766/mep_2374-8265.11446)
Supplement: Supplementary file 1 — Facilitator Guide.docxBurnout and Moral Injury.pptxCompassion Fatigue.pptxWorking Through a Pandemic.pptxDifficult Patient.pptxThe New Normal.pptxFinding Meaning.pptxUnpublished Narratives.docxSurvey.docx [file mep_2374-8265.11446-s001.zip]

Archive with 10 entries (10 files):
- E. Difficult Patient.pptx
- F. The New Normal.pptx
- G. Finding Meaning.pptx
- H. Unpublished Narratives.docx
- I. Survey.docx
- A. Facilitator Guide.docx
- B. Burnout and Moral Injury.pptx
- D. Working Through a Pandemic.pptx
- C. Compassion Fatigue.pptx
- _Educational Summary Report_11446.pdf
